# Supplementary material for: State-Dependent Resource Harvesting with Lagged Information about System States
Source: PLoS One. 2016 Jun 17;11(6):e0157373. doi: 10.1371/journal.pone.0157373 (PMC4912162; doi:10.1371/journal.pone.0157373)
Supplement: S2 File — (XLS) [file pone.0157373.s002.xls]

## Sheet: Sheet1
												"SWeighted0"
			Age Ratio		BPOP0		Kill Rates					Annual Survival Rates						Ponds
	Year		(M3x)		(Areas 1-13)		Kam	Kym	Kaf	Kyf		AF	AM	IF	IM		Total	Canadian	US
	1961		0.567814		7.32995e+06		0.164284	0.235867	0.144412	0.189383		0.60129	0.73767	0.38458	0.42578			1977192
	1962		0.839476		5.53591e+06		0.0929171	0.206923	0.115562	0.129376		0.64851	0.59427	0.5685	0.56585			2369089
	1963		0.793631		6.74883e+06		0.170774	0.236039	0.119775	0.197088		0.55301	0.62094	0.56004	0.48854			2482026
	1964		0.723444		6.06387e+06		0.210754	0.253667	0.123245	0.215523		0.42081	0.65812	0.40009	0.4728			3370717
	1965		1.01054		5.1317e+06		0.144485	0.179214	0.0928287	0.171962		0.86841	0.81051	0.63989	0.74514			4378814
	1966		0.935656		6.73188e+06		0.172073	0.275535	0.127663	0.172319		0.53102	0.66748	0.53012	0.50458			4554515
	1967		0.867542		7.50955e+06		0.158247	0.211734	0.116881	0.161511		0.65884	0.69373	0.66821	0.56307			4691186
	1968		0.537104		7.08924e+06		0.141318	0.211955	0.0841543	0.153574		0.6974	0.69945	0.56042	0.64607			1985679
	1969		1.06924		7.53162e+06		0.147465	0.189687	0.101878	0.140493		0.6895	0.80786	0.75942	0.78533			3547611
	1970		0.764485		9.98587e+06		0.18828	0.278799	0.129405	0.241145		0.59819	0.65862	0.7309	0.61502			4875039
	1971		0.674354		9.41637e+06		0.175077	0.242116	0.0968973	0.191158		0.59342	0.65465	0.65529	0.59084			4.05341e+06
	1972		0.627435		9.26555e+06		0.170431	0.329526	0.108459	0.186074		0.52908	0.65986	0.48442	0.46524			4009243
	1973		0.783876		8.0792e+06		0.163067	0.342077	0.110174	0.168108		0.62288	0.79117	0.35244	0.54976			2949486
	1974		1.3062		6.88015e+06		0.126887	0.269035	0.0817873	0.164442		0.67933	0.64507	0.50251	0.596		8230886	6390098	1840788
	1975		0.912119		7.72688e+06		0.152551	0.210928	0.102588	0.231958		0.75984	0.68117	0.72954	0.6618		7230945	5320110	1910835
	1976		0.823473		7.93359e+06		0.138463	0.222154	0.102137	0.159764		0.54572	0.63894	0.59782	0.55242		5990336	4598798	1391538
	1977		0.532404		7.39706e+06		0.148733	0.181004	0.104574	0.166542		0.67603	0.70797	0.51754	0.51209		3049055	2277918	771137
	1978		0.848808		7.42497e+06		0.131495	0.188142	0.0958382	0.138858		0.55509	0.70369	0.47811	0.64426		5212447	3622055	1590392
	1979		0.926626		7.88344e+06		0.131099	0.198428	0.108253	0.160778		0.67466	0.71798	0.69938	0.67212		6381127	4858941	1522186
	1980		0.618908		7.70648e+06		0.135176	0.203581	0.0931388	0.156292		0.70815	0.67174	0.59713	0.64389		2902263	2140904	761359
	1981		0.561337		6.4097e+06		0.15466	0.17308	0.0908835	0.129056		0.46376	0.67277	0.52126	0.60599		2125828	1443017	682811
	1982		0.796264		6.40847e+06		0.141343	0.194429	0.0976424	0.165408		0.62137	0.65703	0.50945	0.65389		4642822	3184864	1457958
	1983		1.06666		6.45601e+06		0.184268	0.23691	0.109018	0.1713		0.56074	0.63542	0.5074	0.59641		5164859	3905709	1259150
	1984		0.886521		5.41527e+06		0.155185	0.211426	0.0990447	0.168414		0.65614	0.67205	0.64963	0.60986		4239269	2473067	1766202
	1985		0.914855		4.96087e+06		0.134153	0.246259	0.0734097	0.106122		0.56318	0.70438	0.69833	0.65967		5610016	4283087	1326929
	1986		1.02671		6.12424e+06		0.101988	0.162137	0.0967269	0.0934323		0.63937	0.694	0.63726	0.70791		5759497	4024673	1734824
	1987		0.983271		5.78978e+06							0.6997	0.69037	0.84909	0.6636		3871497	2523746	1347751
	1988		0.588729		6.36934e+06							0.72485	0.69317	0.57121	0.49758		2900806	2110148	790658
	1989		0.753897		5.64544e+06							0.46525	0.73423	0.74378	0.76537		2982652	1692745	1289907
	1990		0.756627		5.45238e+06							0.59177	0.70793	0.69378	0.76666		3508489	2817292	691197
	1991		0.810422		5.44458e+06							0.66143	0.73919	0.53704	0.70705		3199979	2493902	706077
	1992		0.683801		5.97608e+06							0.57558	0.66209	0.64061	0.6713		3608877	2.78391e+06	824963
	1993		0.975784		5.70829e+06							0.64074	0.76247	0.66132	0.74132		3611725	2.26114e+06	1.35059e+06
	1994		1.07279		6.98007e+06							0.59771	0.74705	0.61608	0.74453		5984769	3.76915e+06	2.21562e+06
	1995		0.856736		8269415							0.61174	0.66753	0.50772	0.61868		6335394	3.89254e+06	2.44286e+06
	1996				7.94131e+06							0.59408	0.68419	0.62841	0.66237		7482243	5.00256e+06	2.47968e+06
	1997				9.93969e+06							0.67988	0.73228	0.75852	0.64004		7458216	5.06098e+06	2.39723e+06
	1998				9.64036e+06							0.52885	0.70055	0.54949	0.73151		4586929	2.52167e+06	2.06525e+06
	1999				1.08057e+07												6704285	3.86204e+06	2.84225e+06
	2000				9.47021e+06												3946944	2.42249e+06	1.52445e+06
	2001																4640445	2.74721e+06	1.89324e+06
	2002																	1438975	1281050
